# Supplementary material for: Large Improvement of the Mechanical Strength of Carbon Nanotube Films by Joule Heating Dominated Post Treatments
Source: Materials (Basel). 2026 Jul 7;19(13):2917. doi: 10.3390/ma19132917 (PMC13362599; doi:10.3390/ma19132917)
Supplement: Supplementary file 1 [file materials-19-02917-s001.zip]

Archive with 1 entries (1 files):
- materials-4414838-supplementary.pdf
